# Supplementary material for: Natural Products for Pesticides Discovery: Structural Diversity Derivation and Biological Activities of Naphthoquinones Plumbagin and Juglone
Source: Molecules. 2023 Apr 9;28(8):3328. doi: 10.3390/molecules28083328 (PMC10141837; doi:10.3390/molecules28083328)
Supplement: Supplementary file 1 [file molecules-28-03328-s001.zip]

Archive with 1 entries (1 files):
- molecules-2279188-supplementary.pdf
